# Supplementary material for: Consideration of Psychosocial Factors in Acute Low Back Pain by Physical Therapists
Source: J Clin Med. 2023 Jun 5;12(11):3865. doi: 10.3390/jcm12113865 (PMC10253485; doi:10.3390/jcm12113865)
Supplement: Supplementary file 1 [file jcm-12-03865-s001.zip]

Archive with 1 entries (1 files):
- jcm-2305366-supplementary.pdf
